# Supplementary material for: Biochar as a UV Stabilizer: Its Impact on the Photostability of Poly(butylene succinate) Biocomposites
Source: Polymers (Basel). 2024 Oct 31;16(21):3080. doi: 10.3390/polym16213080 (PMC11548502; doi:10.3390/polym16213080)
Supplement: Supplementary file 1 [file polymers-16-03080-s001.zip]

Archive with 1 entries (1 files):
- polymers-3287663-supplementary.pdf
